# Supplementary material for: Kir4.1 Dysfunction in the Pathophysiology of Depression: A Systematic Review
Source: Cells. 2021 Oct 1;10(10):2628. doi: 10.3390/cells10102628 (PMC8534194; doi:10.3390/cells10102628)
Supplement: Supplementary file 1 [file cells-10-02628-s001.zip]

Archive with 1 entries (1 files):
- cells-1378713-supplementary.pdf
